# Supplementary material for: Genetic variability in HPV 33 and 35 E6 and E7 genes from South African and Mozambican women with different cervical cytology status
Source: Virol J. 2025 Jul 10;22:234. doi: 10.1186/s12985-025-02851-2 (PMC12243224; doi:10.1186/s12985-025-02851-2)
Supplement: Supplementary file 1 — Supplementary Material 1: HPV 33 SNPs distribution according to the cytology [file 12985_2025_2851_MOESM1_ESM.xlsx]

## Sheet: Sheet1
Study number	Cytology	What is the grade/stage?	Histology	Sublineage	E6 SNPs
					C114T	G117A	G121A	A123T	G129A	G138A	T156C	G159A	T172A	G175A	G177A	T180C	G181A	A183C	C186T	T190C	G192A	A193C	A195G	T201G	C202G	C213A	G213A	A214C	G224C	C240T	T245C	G260C	A262G	A264T	G267A	T276G	C290G	G292A	G301C	A309G	A312G	G315C	T315C	C316T	C325A	A327T	G333A	G354T	G354T
MZ170	Abnormal	HSIL	CIN3	A1
NM009	Abnormal	HSIL	CIN3	B1																																							1		1				1
NM013	Abnormal	LSIL	CIN3	None	1	1	1	1	1	1	1	1	1	1	1	1	1	1	1	1	1	1	1	1			1	1	1	1	1	1	1	1	1	1	1	1	1	1	1	1		1		1	1	1
NM022	Normal			A1
NM041	Abnormal	HSIL	CIN3	B1																								1															1		1
NM045	Abnormal	HSIL	CIN2	None	1	1	1	1	1	1	1	1	1	1	1	1	1	1	1	1	1	1	1	1			1	1	1	1	1	1	1	1	1	1	1	1	1	1	1	1		1		1	1	1
NM048	Abnormal	HSIL	CIN2	None	1	1	1	1	1	1	1	1	1	1	1	1	1	1	1	1	1	1	1	1			1	1	1	1	1	1	1	1	1	1	1	1	1	1	1	1		1		1	1	1
NM050	Abnormal	LSIL	CIN3	A2
NM052	Abnormal	HSIL	CIN2	None	1	1	1	1	1	1	1	1	1	1	1	1	1	1	1	1	1	1	1	1		1	1	1	1	1	1	1	1	1	1	1	1	1	1	1	1	1		1		1	1	1
NM056	Abnormal	HSIL	CIN3	A1
NM065	Abnormal	AGC-NOS	CIN3	A1
NM071	Abnormal	ASC-H		None	1	1	1	1	1	1	1	1	1	1	1	1	1	1	1	1	1	1	1	1			1	1	1	1	1	1	1	1	1	1	1	1	1	1	1	1		1		1	1	1
NM084	Abnormal	HSIL	CIN3	A1
NM089	Abnormal	HSIL		None	1	1	1	1	1	1	1	1	1	1	1	1	1	1	1	1	1	1	1	1			1	1	1	1	1	1	1	1	1	1	1	1	1	1	1	1		1		1	1	1
NM098	Abnormal	HSIL		A1
NM099	Abnormal	LSIL		B1																																							1		1
NM102	Abnormal	HSIL	CIN3	None	1	1	1	1	1	1	1	1	1	1	1	1	1	1	1	1	1	1	1	1			1	1	1	1	1	1	1	1	1	1	1	1	1	1	1	1		1		1	1	1
NM109	Abnormal	HSIL	CIN3	A2																						1
NM112	Abnormal	HSIL	CIN3	None	1	1	1	1	1	1	1	1	1	1	1	1	1	1	1	1	1	1	1	1			1	1	1	1	1	1	1	1	1	1	1	1	1	1	1	1		1		1	1	1
NM123	Abnormal	HSIL		None	1	1	1	1	1	1	1	1	1	1	1	1	1	1	1	1	1	1	1	1			1	1	1	1	1	1	1	1	1	1	1	1	1	1	1	1		1		1	1	1
NM124	Abnormal	ASC-H	CIN3	A1
NM129	Abnormal	HSIL	CIN3	B1																																							1		1
NM130	Abnormal	HSIL	CIN3	A1
SW049	Normal			None	1	1	1	1	1	1	1	1	1	1	1	1	1	1	1	1	1	1	1	1	1	1	1	1	1	1	1	1	1	1	1	1	1	1	1	1	1	1		1		1	1	1
SW141	Abnormal	LSIL		B1																								1															1		1
SW185	Normal			None	1	1	1	1	1	1	1	1	1	1	1	1	1	1		1	1	1	1	1			1	1	1	1	1	1	1	1	1	1	1	1	1	1	1	1		1		1	1	1
[truncated: 66 more columns]
